# Supplementary material for: Improving Assignments for Therapeutic and Prophylactic Treatment Within TB Households. A Potential for Immuno-Diagnosis?
Source: Front Immunol. 2022 Mar 17;13:801616. doi: 10.3389/fimmu.2022.801616 (PMC8993507; doi:10.3389/fimmu.2022.801616)
Supplement: Supplementary file 1 [file Table_1.xlsx]

## Sheet: Supp Table 1
Supplementary Table 1: The median concentration (pg/mL) of the 27 cytokine/chemokine markers
Cytokines/Chemokines	Index active TB (n=29)	Consistently QFT positive Mtb infected (n=30)	Recent QFT converters baseline (n=27)	Recent QFT converters followup (n=24)	QFT negative consistent negatives (n=32)
bFGF (pg/ml in IQR)	242.26 (214.17 - 270.51)	303.935 (237.01 - 337.64)	249.78 (210.46 - 341.19)	377.62 (334.96 - 436.32)	229.25 (177.14 - 303.18)
Eotaxin (pg/ml in IQR)	47.20 (36.01 - 64.28)	43.35 (33.91 - 53.52)	47.46 (35.28 - 55.03)	45.89 (34.54 - 56.33)	42.50 (36.01 - 46.31)
GCSF (pg/ml in IQR)	8292.03 (6638.51 - 9440.08)	10311.55 (7882.76 - 15239.63)	9025.58 (6507.93 - 13217.65)	17989.82 (13684.62 - 18661.16)	8263.94 (5982.50 - 11004.34)
GMCSF (pg/ml in IQR)	20.59 (15.69 - 28.8)	27.04 (18.22 - 37.10)	22.83 (17.98 - 27.04)	41.08 (29.81 - 75.11)	22.18 (10.71 - 29.36)
IFNG (pg/ml in IQR)	196.13 (142.00 - 285.83)	359.76 (260.62 - 441.18)	325.43 (226.94 - 418.73)	439.65 (373.28 - 523.45)	248.63 (167.56 - 355.62)
IL1B (pg/ml in IQR)	579.95 (384.06 - 1395.19)	412.64 (216.94 - 856.96)	474.10 (181.73 - 962.41)	728.85 (367.79 - 1116.15)	312.02 (135.49 - 707.23)
IL1RA (pg/ml in IQR)	16101.58 (12691.97 - 19039.04)	12152.28 (10277.48 - 15194.89)	11448.61 (8833.41 - 14573.73)	15384.10 (11292.86 - 20744.25)	8736.99 (6307.84 - 10701.08)
IL2 (pg/ml in IQR)	60.25 (49.55 - 109.46)	73.85 (52.21 - 94.69)	62.02 (49.15 - 81.02)	99.33 (79.23 - 120.42)	58.77 (43.08 - 83.47)
IL4 (pg/ml in IQR)	28.01 (21.67 - 32.26)	31.71 (23.75 - 36.10)	26.92 (21.81 - 36.15)	39.80 (35.64 - 46.42)	25.71 (17.29 - 32.37)
IL5 (pg/ml in IQR)	565.67 (385.93 - 711.76)	992.79 (478.52 - 1633.92)	678.43 (452.14 - 1355.78)	1990.51 (1376.77 - 2335.95)	578.64 (336.17 - 1214.74)
IL6 (pg/ml in IQR)	1849.64 (540.4 - 4313.98)	1131.11 (619.72 - 2023.24)	1045.34 (415.20 - 3177.11)	2987.43 (1169.66 - 7274.02)	790.16 (346.14 - 1992.60)
IL7 (pg/ml in IQR)	9.82 (7.93 - 21.16)	17.47 (7.14 - 19.76)	19.76 (7.77 - 20.46)	19.76 (7.77 - 19.76)	7.77 (7.77 - 21.16)
IL8 (pg/ml in IQR)	39341.30 (26804.7 - 80602.6)	25094.60 (14639.71 - 43090.21)	30771.32 (22717.73 - 47340.35)	48350.49 (37284.63 - 80945.52)	16269.22 (10885.54 - 32321.51)
IL9 (pg/ml in IQR)	526.24 (463.07 - 639.75)	745.15 (599.57 - 964.43)	742.48 (594.53 - 931.80)	1049.13 (922.30 - 1122.29)	635.81 (464.71 - 871.97)
IL10 (pg/ml in IQR)	24.44 (13.26 - 32.49)	23.32 (19.10 - 37.16)	22.19 (15.52 - 27.10)	30.50 (24.44 - 61.59)	20.08 (15.04 - 24.64)
IL12p70 (pg/ml in IQR)	13.83 (7.29 - 28.83)	18.39 (14.56 - 31.21)	22.71 (14.48 - 31.21)	31.21 (26.98 - 40.62)	18.39 (11.35 - 26.98)
IL13 (pg/ml in IQR)	2.91 (1.95 - 4.22)	2.36 (2.33 - 3.35)	3.31 (2.39 - 5.08)	3.31 (2.33 - 6.92)	2.91 (2.33 - 3.52)
IL15 (pg/ml in IQR)	1170.54 (951.60 - 1344.08)	1389.22 (1088.18 - 1884.66)	1273.34 (983.22 - 1678.43)	1931.46 (1696.67 - 2199.62)	1170.33 (1015.03 - 1772.18)
IL17 (pg/ml in IQR)	62.27 (30.8 - 107.29)	151.87 (111.98 - 227.20)	126.09 (67.83 - 217.95)	250.96 (206.73 - 333.83)	92.18 (38.66 - 191.50)
IP10 (pg/ml in IQR)	1641.98 (994.19 - 2633.17)	709.48 (522.04 - 901.39)	620.28 (364.51 - 905.51)	657.69 (378.81 - 1522.27)	599.54 (389.51 - 1028.57)
MCP1 (pg/ml in IQR)	3262.29 (2296.53 - 4348.99)	3493.80 (2919.79 - 4199.49)	3276.41 (2609.84 - 3617.51)	2783.76 (1962.65 - 3943.50)	3355.96 2575.39 - 4286.48)
MIP1A (pg/ml in IQR)	3287.43 (1543.21 - 3520.02)	1364.32 (797.45 - 2889.23)	911.58 (492.44 - 2473.99)	3130.62 (881.58 - 3501.97)	1186.69 (521.42 - 2406.68)
MIP1B (pg/ml in IQR)	3331.45 (2451.28 - 5525.55)	2704.52 (1831.23 - 3944.22)	2206.55 (1573.42 - 3164.09)	3559.78 (1970.60 - 5418.22)	2100.44 (1657.59 - 2744.11)
PDGFBB (pg/ml in IQR)	2192.66 (1533.74 - 2919.83)	2284.301 (1375.42 - 2999.08)	2192.66 (1698.22 - 2903.07)	2654.44 (2297.28 - 3672.09)	2218.31 (1521.92 - 2804.51)
RANTES (pg/ml in IQR)	11437.34 (6739.16 - 14592.12)	10502.92 (7314.47 - 16604.56)	12286.84 (8244.47 - 17289.80)	13478.75 (8853.84 - 21156.25)	11520.36 (8192.41 - 15792.98)
TNFA (pg/ml in IQR)	857.99 (558.59 - 2519.99)	896.57 (618.43 - 1492.83)	649.06 (430.28 - 1523.59)	1354.47 (893.66 - 2170.87)	598.94 (411.33 - 1087.10)
VEGF (pg/ml in IQR)	982.32 (830.72 - 1426.52)	1921.95 (1285.95 - 2925.12)	1510.35 (1049.11 - 2450.18)	2906.16 (2324.95 - 3167.26)	1255.54 (878.91 - 2277.77)
